# Supplementary material for: The impact of a personalized, community-based counselling and referral programme on modern contraceptive use in urban Ghana: a retrospective evaluation
Source: Health Policy Plan. 2020 Oct 23;35(10):1290–9. doi: 10.1093/heapol/czaa082 (PMC7886439; doi:10.1093/heapol/czaa082)
Supplement: czaa082_Supplementary_Data [file czaa082_supplementary_data.zip]

Archive with 10 entries (10 files):
- Fig1_rev1.tif
- Fig2_rev1.tif
- Fig3_rev1.tif
- GH200_rev1_Tab1.xlsx
- GH200_rev1_Tab2.xlsx
- GH200_TabS3.xlsx
- GH200_TabS4.xlsx
- HPPNOV0685TABLE3.xlsx
- S1. Algorithm.tif
- S2. Kumasi Map.jpg
