# Supplementary material for: The impact of a personalized, community-based counselling and referral programme on modern contraceptive use in urban Ghana: a retrospective evaluation
Source: Health Policy Plan. 2020 Oct 23;35(10):1290–9. doi: 10.1093/heapol/czaa082 (PMC7886439; doi:10.1093/heapol/czaa082)
Supplement: czaa082_Supplementary_Data [file czaa082_supplementary_data.zip › GH200_rev1_Tab1.xlsx]

## Sheet: Tab1
Table 1. Characteristics of the Retrospective Panel Sample: Women Living in Study Areas and Ages 16-44 in January 2013
	January 2013 (Baseline)			Aug-Oct 2018 (Follow Up)
	Intervention	Comparison		Intervention	Comparison
Characteristics	(n=1205)	(n=1108)		(n=1205)	(n=1108)
Age group (years)
16-19	163 (13.5%)	143 (12.9%)
20-24	266 (22.1%)	212 (19.1%)		163 (13.5%)	143 (12.9%)
25-29	213 (17.7%)	229 (20.7%)		266 (22.1%)	212 (19.1%)
30-34	256 (21.2%)	216 (19.5%)		213 (17.7%)	229 (20.7%)
35-39	167 (13.9%)	145 (13.1%)		256 (21.2%)	216 (19.5%)
40-44	140 (11.6%)	163 (14.7%)		167 (13.9%)	145 (13.1%)
45-49				140 (11.6%)	163 (14.7%)
Marital status
Married/Union	749 (62.2%)	631 (56.9%)	*	743 (61.7%)	639 (57.7%)
Never married/union	388 (32.2%)	398 (35.9%)		337 (28.0%)	325 (29.3%)
Former Union	68 (5.6%)	79 (7.1%)		125 (10.4%)	144 (13.0%)
Education
None	439 (36.4%)	354 (31.9%)	**	410 (34.0%)	297 (26.8%)	**
Primary	203 (16.8%)	119 (10.7%)		184 (15.3%)	118 (10.6%)
Middle/Junior Secondary	362 (30.0%)	396 (35.7%)		324 (26.9%)	406 (36.6%)
Secondary	146 (12.1%)	174 (15.7%)		205 (17.0%)	192 (17.3%)
Higher	43 (3.6%)	45 (4.1%)		77 (6.4%)	93 (8.4%)
Missing	12 (1.0%)	20 (1.9%)		5 (0.4%)	2 (0.1%)
Religion¹
Catholic				46 (3.8%)	64 (5.8%)	**
Pentecostal				190 (15.8%)	510 (46.0%)
Other Christian				203 (16.8%)	261 (23.6%)
Muslim				759 (63.0%)	249 (22.5%)
Other/none				7 (0.6%)	24 (2.2%)
Ethnicity¹
Akan				403 (33.4%)	696 (62.8%)	**
Ewe				11 (0.9%)	140 (12.6%)
Hausa				249 (20.7%)	47 (4.2%)
Mole-Dagbani				245 (20.3%)	71 (6.4%)
Other				297 (24.6%)	154 (13.9%)
Parity
0	397 (32.9%)	357 (32.2%)		263 (21.8%)	223 (20.1%)
1	191 (15.9%)	186 (16.8%)		144 (12.0%)	154 (13.9%)
2	199 (16.5%)	190 (17.1%)		188 (15.6%)	184 (16.6%)
3	182 (15.1%)	179 (16.2%)		202 (16.8%)	191 (17.2%)
4+	234 (19.4%)	195 (17.6%)		403 (33.4%)	351 (31.7%)
Missing	2 (0.2%)	1 (0.1%)		5 (0.4%)	5 (0.5%)
Modern Contraceptive Use	78 (6.5%)	103 (9.3%)		154 (12.8%)	181 (16.3%)	*
Tests are between intervention and comparison groups at each time point *p<0.05; **p<0.01
¹ Both assessed only for 2018 at time of the survey

## Sheet: Fig4_data
Community-level analysis
	Effect size	95%CI	95%CI	Error bars
Community-level: Baseline to close	#REF!	#REF!	#REF!	#REF!	#REF!
Community-level: Baseline to follow-up	#REF!	#REF!	#REF!	#REF!	#REF!
FP Visit: Baseline to close	#REF!	#REF!	#REF!	#REF!	#REF!
FP Visit: Baseline to follow-up	#REF!	#REF!	#REF!	#REF!	#REF!
