# Supplementary material for: The impact of a personalized, community-based counselling and referral programme on modern contraceptive use in urban Ghana: a retrospective evaluation
Source: Health Policy Plan. 2020 Oct 23;35(10):1290–9. doi: 10.1093/heapol/czaa082 (PMC7886439; doi:10.1093/heapol/czaa082)
Supplement: czaa082_Supplementary_Data [file czaa082_supplementary_data.zip › GH200_rev1_Tab2.xlsx]

## Sheet: Tab 2
Table 2. Results of Coarsened Exact Matching Analysis, Full Sample and Family Planning Visit Sample
	Full Sample		Family Planning Visit Sample
	Intervention	Comparison	Intervention with an FP Visit	Comparison with no FP visit
Matched Women¹	1046	1027	218	781
Total Women	1205	1108	244	1079
% Women Matched	0.86805	0.926895	0.893443	0.723818
Matched Strata	128		68
Total Strata	248		205
% Strata Matched	0.516129		0.331707
L1 Statistic: Before	0.52		0.61
After	0.25		0.25
Effect size, mCPR:
Baseline to Close	2.2		10.5**
	(95%CI: -1.0, 5.4)		(95%CI: 6.2, 14.8)
Baseline to Follow-up	2.2		7.5**
	(95%CI: -1.1, 5.5)		(95%CI: 3.3, 11.8)
¹Matching variables included characteristics from 2013: marital status, education, age, religion, ethnicity, parity, baseline use of modern contraceptives
*p<0.05; **p<0.01

## Sheet: Fig4_data
Community-level analysis
	Effect size	95%CI	95%CI	Error bars
Community-level: Baseline to close	#REF!	#REF!	#REF!	#REF!	#REF!
Community-level: Baseline to follow-up	#REF!	#REF!	#REF!	#REF!	#REF!
FP Visit: Baseline to close	#REF!	#REF!	#REF!	#REF!	#REF!
FP Visit: Baseline to follow-up	#REF!	#REF!	#REF!	#REF!	#REF!
