# Supplementary material for: The impact of a personalized, community-based counselling and referral programme on modern contraceptive use in urban Ghana: a retrospective evaluation
Source: Health Policy Plan. 2020 Oct 23;35(10):1290–9. doi: 10.1093/heapol/czaa082 (PMC7886439; doi:10.1093/heapol/czaa082)
Supplement: czaa082_Supplementary_Data [file czaa082_supplementary_data.zip › GH200_TabS3.xlsx]

## Sheet: Tab1
Table S3. 2018 Characteristics of Women in Study Sample, Women who Lived in Study Areas in January 2013 Compared to In-Migrants 2013-2018
	Women who Lived in Study Areas from 2013	In-Migrant Women
Characteristics	(n=2794)	(n=1409)
Age group (years)
16-19	401 (14.4%)	150 (10.6%)	**
20-24	386 (13.8%)	337 (23.9%)
25-29	478 (17.1%)	389 (27.6%)
30-34	442 (15.8%)	258 (18.3%)
35-39	472 (16.9%)	140 (9.9%)
40-44	312 (11.2%)	89 (6.3%)
45-49	303 (10.8%)	46 (3.3%)
Marital status
Married/Union	1134 (40.6%)	509 (36.1%)	**
Never married/union	1389 (49.7%)	783 (55.6%)
Former union/marriage	271 (9.7%)	116 (8.2%)
Missing	0 (0.0%)	1 (0.1%)
Education
None	726 (26.0%)	359 (25.5%)
Primary	380 (13.6%)	186 (13.2%)
Middle/Junior Secondary	963 (34.5%)	462 (32.8%)
Secondary	537 (19.2%)	303 (21.5%)
Higher	181 (6.5%)	96 (6.8%)
Missing	7 (0.2%)	3 (0.3%)
Religion±
Catholic	132 (4.7%)	104 (7.4%)	**
Pentecostal	830 (29.7%)	428 (30.4%)
Other Christian	548 (19.6%)	328 (23.3%)
Muslim	1249 (44.7%)	529 (37.5%)
Other/none	35 (1.3%)	20 (1.4%)
Ethnicity±
Akan	1312 (47.0%)	690 (49.0%)	**
Ewe	178 (6.4%)	60 (4.3%)
Hausa	376 (13.5%)	148 (10.5%)
Mole-Dagbani	380 (13.6%)	215 (15.3%)
Other	548 (19.6%)	296 (21.0%)
Parity
0	925 (33.1%)	458 (32.5%)	**
1	331 (11.8%)	319 (22.6%)
2	375 (13.4%)	269 (19.1%)
3	393 (14.1%)	165 (11.7%)
4+	754 (27.0%)	194 (13.8%)
Missing	16 (0.6%)	4 (0.3%)
mCPR
	358 (12.8%)	218 (15.5%)	**
*p<0.05; **p<0.01

## Sheet: Fig4_data
Community-level analysis
	Effect size	95%CI	95%CI	Error bars
Community-level: Baseline to close	#REF!	#REF!	#REF!	#REF!	#REF!
Community-level: Baseline to follow-up	#REF!	#REF!	#REF!	#REF!	#REF!
FP Visit: Baseline to close	#REF!	#REF!	#REF!	#REF!	#REF!
FP Visit: Baseline to follow-up	#REF!	#REF!	#REF!	#REF!	#REF!
