# Supplementary material for: The impact of a personalized, community-based counselling and referral programme on modern contraceptive use in urban Ghana: a retrospective evaluation
Source: Health Policy Plan. 2020 Oct 23;35(10):1290–9. doi: 10.1093/heapol/czaa082 (PMC7886439; doi:10.1093/heapol/czaa082)
Supplement: czaa082_Supplementary_Data [file czaa082_supplementary_data.zip › GH200_TabS4.xlsx]

## Sheet: Tab1
Table S4. Baseline Characteristics of the Retrospective Panel Sample: Women Living in Study Areas and Ages 16-44 in January 2013 in both Unmatched and Matched Samples
	Unmatched		CEM Matched
	Intervention	Comparison	Intervention	Comparison
	All
Characteristics	(n=1205)	(n=1108)	(n=1046)	(n=1027)
Age group (years)
16-19	13.5	12.9	14.9	15.8
20-24	22.1	19.1	22.1	21.2
25-29	17.7	20.7	18.2	18.2
30-34	21.2	19.5	18.6	18.6
35-39	13.9	13.1	13.6	13.6
40-44	11.6	14.7	12.7	12.7
Marital status
Married/Union	62.2	56.9	61.2	59.5
Former Union	5.6	7.1	5.7	7.5
Never married/union	32.2	35.9	33.1	33.1
Education
None	36.4	31.9	37.5	40.7
Primary	16.8	10.7	17.2	15.7
Middle/Junior Secondary	30	35.7	32.3	30.4
Secondary	12.1	15.7	9.6	9
Higher	3.6	4.1	3.4	4.2
Missing	1	1.9	0	0
Religion±
Catholic	3.8	5.8	4	4.1
Pentecostal	15.8	46	17.1	23.4
Other Christian	16.8	23.6	18.5	11.6
Muslim	63	22.5	59.8	59.8
Other/none	0.6	2.2	0.7	1.1
Ethnicity±
Akan	33.4	62.8	37.1	31.8
Ewe	0.9	12.6	1	6.3
Hausa	20.7	4.2	18.8	18.8
Mole-Dagbani	20.3	6.4	18.9	18.9
Other	24.6	13.9	24.2	24.2
Parity
0	32.9	32.2	33	32.5
1	15.9	16.8	14.6	15.2
2	16.5	17.1	15.7	14.9
3	15.1	16.2	16.3	17.7
4+	19.4	17.6	20.5	19.8
Missing	0.2	0.1	0	0
Baseline mCPR	6.5	9.3	4.1	4.1
Tests are between intervention and comparison groups only: *p<0.05; **p<0.01
± Both assessed in 2018 at time of the survey

## Sheet: Fig4_data
Community-level analysis
	Effect size	95%CI	95%CI	Error bars
Community-level: Baseline to close	#REF!	#REF!	#REF!	#REF!	#REF!
Community-level: Baseline to follow-up	#REF!	#REF!	#REF!	#REF!	#REF!
FP Visit: Baseline to close	#REF!	#REF!	#REF!	#REF!	#REF!
FP Visit: Baseline to follow-up	#REF!	#REF!	#REF!	#REF!	#REF!
