# Supplementary material for: The impact of a personalized, community-based counselling and referral programme on modern contraceptive use in urban Ghana: a retrospective evaluation
Source: Health Policy Plan. 2020 Oct 23;35(10):1290–9. doi: 10.1093/heapol/czaa082 (PMC7886439; doi:10.1093/heapol/czaa082)
Supplement: czaa082_Supplementary_Data [file czaa082_supplementary_data.zip › HPPNOV0685TABLE3.xlsx]

## Sheet: Tab1
Table 3. Characteristics of Women Living in Intervention Area and Ages 16-44 in January 2013 by Exposure to a Family Planning Visit
January 2013 (Baseline) Characteristics	Report Having Had an FP Visit	No Reported Visit
	(n=244)	(n=945)
Age group (years)
16-19	25 (10.2%)	138 (14.6%)	**
20-24	53 (21.7%)	208 (22.0%)
25-29	51 (20.9%)	160 (16.9%)
30-34	64 (26.2%)	189 (20.0%)
35-39	36 (14.8%)	129 (13.7%)
40-44	15 (6.1%)	121 (12.8%)
Marital status
Married/Union	171 (70.1%)	567 (60.0%)	*
Former Union	8 (3.3%)	59 (6.2%)
Never married/union	65 (26.6%)	319 (33.8%)
Education
None	88 (36.1%)	347 (36.7%)
Primary	43 (17.6%)	154 (16.3%)
Middle/Junior Secondary	76 (31.1%)	284 (30.1%)
Secondary	26 (10.7%)	119 (12.6%)
Higher	10 (4.1%)	34 (3.6%)
Missing	1 (0.4%)	7 (0.0%)
Religion±
Catholic	6 (2.5%)	39 (4.1%)
Pentecostal	41 (16.8%)	145 (15.3%)
Other Christian	37 (15.2%)	165 (17.5%)
Muslim	159 (65.2%)	590 (62.4%)
Other/none	1 (0.4%)	6 (0.6%)
Ethnicity±
Akan	89 (36.5%)	309 (32.7%)
Ewe	5 (2.0%)	6 (0.6%)
Hausa	49 (20.1%)	194 (20.5%)
Mole-Dagbani	49 (20.1%)	194 (20.5%)
Other	52 (21.3%)	242 (25.6%)
Parity
0	69 (28.3%)	325 (34.4%)
1	39 (16.0%)	149 (15.8%)
2	40 (16.4%)	155 (16.4%)
3	45 (18.4%)	135 (14.3%)
4+	51 (20.9%)	179 (18.9%)
Missing	0 (0.2%)	2 (0.2%)
mCPR
	19 (7.8%)	58 (6.1%)
*p<0.05; **p<0.01
± Both assessed in 2018 at time of the survey

## Sheet: Fig4_data
Community-level analysis
	Effect size	95%CI	95%CI	Error bars
Community-level: Baseline to close	#REF!	#REF!	#REF!	#REF!	#REF!
Community-level: Baseline to follow-up	#REF!	#REF!	#REF!	#REF!	#REF!
FP Visit: Baseline to close	#REF!	#REF!	#REF!	#REF!	#REF!
FP Visit: Baseline to follow-up	#REF!	#REF!	#REF!	#REF!	#REF!
